# Supplementary material for: Performance of the ARC-HBR criteria in ST-elevation myocardial infarction. Significance of smoking as an additional bleeding risk factor
Source: Eur Heart J Qual Care Clin Outcomes. 2024 Nov 30;11(6):756–65. doi: 10.1093/ehjqcco/qcae104 (PMC12445688; doi:10.1093/ehjqcco/qcae104)
Supplement: qcae104_Supplemental_Files [file qcae104_supplemental_files.zip]

Archive with 4 entries (4 files):
- Supplementary Figure1.tiff
- Supplementary Figure2.tiff
- Supplementary Figure3.tiff
- Supplementary Tables.docx
